# Supplementary material for: Bayesian Network Applications for Sustainable Holistic Water Resources Management: Modeling Opportunities for South Africa
Source: Risk Anal. 2021 Aug 2;42(6):1346–64. doi: 10.1111/risa.13798 (PMC9290082; doi:10.1111/risa.13798)
Supplement: Supplementary file 1 — Supplementary information [file RISA-42-1346-s001.xlsx]

## Sheet: Supplementary Info
	Literature list
	Author Full Names	Article Title	Year	Source Title	Study location	Study focus
1	Wade, M., O'Brien, G.C., Wepener, V., Jewitt, G.	Risk Assessment of Water Quantity and Quality Stressors to Balance the Use and Protection of Vulnerable Water Resources	2021	Integrated Environmental Assessment and Management	South Africa	Mulitple stressor ecological risk assessment
2	Yin, Xinzhe; Li, Jinghua; Kadry, Seifedine Nimer; Sanz-Prieto, Ivan	Artificial intelligence assisted intelligent planning framework for environmental restoration of terrestrial ecosystems	2021	Environmental Impact Assessment Review	China	Environmental restoration of terrestrial ecosystems
3	Sajid, Zaman; Khan, Faisal; Veitch, Brian	Dynamic ecological risk modelling of hydrocarbon release scenarios in Arctic waters	2020	Marine Pollution Bulletin	Arctic	Ecological risk assessment using Dynamic object-oriented BN; Oil spills
4	Shi, Haiyang; Luo, Geping; Zheng, Hongwei; Chen, Chunbo; Bai, Jie; Liu, Tie; Ochege, Friday Uchenna; De Maeyer, Philippe	Coupling the water-energy-food-ecology nexus into a Bayesian network for water resources analysis and management in the Syr Darya River basin	2020	Journal of Hydrology	Kyrgyzstan and Uzbekistan	BNs applied to water use options
5	Vezi, Madonna; Downs, Colleen; Wepener, Victor; O'Brien, Gordon	Application of the relative risk model for evaluation of ecological risk in selected river dominated estuaries in KwaZulu-Natal, South Africa	2020	Ocean & Coastal Management	South Africa	Mulitple stressor ecological risk assessment (Estuaries)
6	Phan, Thuc D.; Smart, James C. R.; Stewart-Koster, Ben; Sahin, Oz.; Hadwen, Wade L.; Dinh, Lien T.; Tahmasbian, Iman; Capon, Samantha J.	Applications of Bayesian Networks as Decision Support Tools for Water Resource Management under Climate Change and Socio-Economic Stressors: A Critical Appraisal	2019	Water	N/A	Literature revie of BN applications for decision support in water resources management
7	Ray, P.A., Taner, M.Ü., Schlef, K.E., Wi, S., Khan, H.F., Freeman, S.S.G., Brown, C.M.	Growth of the Decision Tree: Advances in Bottom-Up Climate Change Risk Management	2019	Journal of the American Water Resources Association	N/A	BN application to aid climate change risk assessment water project management
8	Arzaghi, E., Abaei, M.M., Abbassi, R., Garaniya, V., Binns, J., Chin, C., Khan, F.	A hierarchical Bayesian approach to modelling fate and transport of oil released from subsea pipelines	2018	Process Safety and Environmental Protection	Labrador Sea, North Atlantic	Fate of oil spills in ice-infested regions
9	Graham, Scarlett E.; Chariton, Anthony A.; Landis, Wayne G.	Using Bayesian networks to predict risk to estuary water quality and patterns of benthic environmental DNA in Queensland	2019	Integrated Environmental Assessment and Management	Australia	Ecological risk assessment (Environmental DNA in benthic community)
10	O'Brien, G.C., Dickens, C., Hines, E., Wepener, V., Stassen, R., Quayle, L., Fouchy, K., Mackenzie, J., Graham, P.M., Landis, W.G.	A regional-scale ecological risk framework for environmental flow evaluations	2018	Hydrology and Earth System Sciences	Lesotho -South Africa border; Mara River basin, Kenya and Tanzania	Regional scale ecological risk assessment (Environmental flows)
11	Harris, M.J., Stinson, J., Landis, W.G.	A Bayesian Approach to Integrated Ecological and Human Health Risk Assessment for the South River, Virginia Mercury-Contaminated Site	2017	Risk Analysis	USA	Multiple stressor ecological risk assessment (mercury contamination)
12	Johns, A.F., Graham, S.E., Harris, M.J., Markiewicz, A.J., Stinson, J.M., Landis, W.G.	Using the Bayesian network relative risk model risk assessment process to evaluate management alternatives for the South River and upper Shenandoah River, Virginia	2017	Integrated Environmental Assessment and Management	USA	The efficacy of different remediation options
13	Nicol, Sam; Chades, Iadine	A preliminary approach to quantifying the overall environmental risks posed by development projects during environmental impact assessment	2017	Plos One	Australia	Risk associated with environmental impacts of development projects
14	Paul, W.L., Rokahr, P.A., Webb, J.M., Rees, G.N., Clune, T.S.	Causal modelling applied to the risk assessment of a wastewater discharge	2016	Environmental Monitoring and Assessment	Australia	Structural equation modelling
15	Moe, S.J., Haande, S., Couture, R.-M.	Climate change, cyanobacteria blooms and ecological status of lakes: A Bayesian network approach	2016	Ecological Modelling	Norway	BNs applied to cyanobacteria blooms in lakes
16	Goulding, R., Jayasuriya, N., Horan, E.	A Bayesian network model to assess the public health risk associated with wet weather sewer overflows discharging into waterways	2012	Water Research	Australia	Wet weather sewer overflows
17	Chan, T., McShane, P., Ross, H.	Uncertainty about uncertainty within a stakeholder group	2011	MODSIM 2011 - 19th International Congress on Modelling and Simulation - Sustaining Our Future: Understanding and Living with Uncertainty	Solomon Islands, South Pacific	Expert elicitation within ecological risk assessment
18	Overall, R.A., Grace, M.R., Pollino, C.A., Hart, B.T.	A risk-based approach to the improved understanding and management of denitrification in urban stormwater treatment wetlands	2009	18th World IMACS Congress and MODSIM 2009 - International Congress on Modelling and Simulation: Interfacing Modelling and Simulation with Mathematical and Computational Sciences, Proceedings	N/A	Demonstration of the application of BNs in urban stormwater treatment
